# Supplementary material for: Low-intensity pulsed ultrasound stimulation to treat renal fibrosis through inhibiting tubular IL-1R
Source: JCI Insight. 2025 Jul 29;10(17):e186892. doi: 10.1172/jci.insight.186892 (PMC12487682; doi:10.1172/jci.insight.186892)
Supplement: Supporting data values [file jciinsight-10-186892-s023.xlsx]

## Sheet: Fig.1A
time（min）	1% duty	10% duty
1	23.106	23.2545
2	23.0311	22.9945
3	23.1072	22.9433
4	23.2274	23.0019
5	23.1807	22.9246
6	23.2481	22.9536
7	23.1082	22.9415
8	23.2706	23.0441
9	23.279	22.9998
10	23.3831	23.0287
11	23.1657	23.0088
12	23.1355	23.1414
13	23.1709	23.1878
14	22.9298	23.1149
15	22.9906	22.998
16	22.952	23.0573
17	22.9438	22.9978
18	23.0588	23.2059
19	22.9374	23.0409
20	22.9849	23.1552
21	23.2656	23.2072
22	23.2555	23.2421
23	22.9323	23.2985
24	22.9278	23.3428
25	23.0139	23.2384
26	22.9085	23.2733
27	23.0248	23.2917
28	22.9949	23.2596
29	22.9839	23.298
30	22.9961	23.2772
31	23.1807	23.3653
32	23.2481	23.3298
33	23.1082	23.2151
34	23.2706	23.3513

## Sheet: Fig.1B
CTL	10%duty	1%duty
0.98	0.78	0.83
0.88	0.73	0.89
0.84	0.65	0.71

## Sheet: Fig.1C
CTL	25mW/cm2	102mW/cm2	315mW/cm2	410mW/cm2
1.91	1.58	1.92	2.62	2.36
1.78	1.32	2.07	2.25	3.03
2.12	1.37	1.72	2.85	2.75

## Sheet: Fig.1D
	TGF-β1
CTL	-	LIPUS 10% duty	LIPUS 1% duty
0.994215	3.82988	0.414177	0.160133
1.04083	2.17492	0.611741	0.224962
0.995267	1.31459	0.595608	1.03012
1.03269	3.33679	1.93294	1.78936
1.01139	3.18555	2.0109	1.812
1.00425	3.52705	1.76689	1.36192

## Sheet: Fig.1E
CTL	25mW/cm2	102mW/cm2	315mW/cm2	410mW/cm2
1.00075	0.552323	0.278384	1.02775	1.60597
0.932614	0.999156	1.1194	1.14514	1.62761
1.12724	1.22264	1.32524	1.38663	2.35361
0.558175	0.747727	0.968421	0.954376	3.81879

## Sheet: Fig.1F
		TGF-β1
CTL	TGF-β1	25mW/cm2	102mW/cm2	315mW/cm2	410mW/cm2
1.00158	4.41744	5.0203	3.36768	1.92415	4.42167
1.00205	3.75248	3.50745	2.88918	1.40735	2.6172
1.00193	3.3889	2.69641	2.07102	1.03819	2.86292
0.947617	3.92589	3.44216	1.76176	0.797453	1.45035
1.00258	2.54882	2.0978	1.2493	1.39144	3.41609

## Sheet: Fig.2B
IR	IR+LIPUS	IR+LIPUS
-	daily	every other day
27.254	14.863	12.966
21.409	16.224	19.593
17.712	14.889	13.707
18.244	12.803	23.78
20.48	12.528	15.98
19.475

## Sheet: Fig.2C
tubular injury score	-		daily		every other day
	Con	IR	Con	IR	Con	IR			-
	0.9	2.6	0.3	1.8	0.4	2.3
	0.4	2.7	0.4	1.4	0.3	2.4
	0.5	2.1	0.5	1.7	0.3	2.7
	0.5	2.4	0.4	1.8	0.5	1.7
	0.7	3.2	0.3	1.4	0.6	2
	0.5	2.6
tubulointerstitial fibrosis score	-		daily		every other day
	Con	IR	Con	IR	Con	IR
	0.6	2.3	0.3	1.4	0.3	1.7
	0.3	1.9	0.4	1.5	0.4	1.8
	0.4	1.9	0.4	1.4	0.4	2
	0.5	1.7	0.2	1.1	0.3	2.2
	0.2	2.8	0.4	1.4	0.4	1.8
	0.3	2.5

## Sheet: Fig.3A
	CTL	IR	LIPUS	IR+LIPUS				CTL	IR	LIPUS	IR+LIPUS
Fibronectin	0.978467	1.39898	0.561678	0.802888			α-SMA	1.01149	1.61783	0.787388	0.652169
	1.01143	1.48417	0.956863	0.540135				0.981459	2.2253	1.06961	1.96193
	1.01964	3.04488	1.42385	1.18002				1.00737	1.47162	0.556553	1.19011
	1.00745	2.0624	1.07819	1.0353				0.993761	2.72926	1.37681	0.632783
	0.989396	1.62059	0.703618	1.03327				1.01685	2.77703	1.16106	1.34514

## Sheet: Fig.3B
	CTL	IR	LIPUS	IR+LIPUS
Tgfb1	0.915945	5.91072	1.1434	2.00463
	1.07425	6.07689	1.34102	1.99078
	1.0163	5.82934	1.18372	1.90968
Serpine1	0.903335	2.55502	1.06683	1.79419
	1.06683	2.71948	1.25122	1.59475
	1.03766	2.4005	1.0163	1.32256
Fn1	0.97716	6.04887	1.17013	2.05148
	0.983957	6.17597	1.24545	2.03731
	1.04006	6.13331	0.761368	1.8489
Acta2	0.903335	6.88441	0.915945	1.74513
	0.974905	6.83686	0.981686	1.93634
	1.1355	6.74273	0.935191	1.87038

[truncated: 31 more sheets: Fig.3D, Fig.3E, Fig.3F, Fig.3H, Fig.4A, Fig.4B, Fig.4C, Fig.4D, Fig.4E, Fig.5B, FIg.5C, Fig.5D, Fig.5E, Fig.5F, Fig.5G, Fig.7B, Fig.7C, Fig.7D, FIg.7E, Fig.7F …]
